# Supplementary material for: Discovery, Validation and Characterization of Erbb4 and Nrg1 Haplotypes Using Data from Three Genome-Wide Association Studies of Schizophrenia
Source: PLoS One. 2013 Jan 3;8(1):e53042. doi: 10.1371/journal.pone.0053042 (PMC3536812; doi:10.1371/journal.pone.0053042)
Supplement: Table S1 — MAF and p-values of SNPs in ERBB4 and NRG1 before and after imputation. p values and minor allele frequencies (MAF) of each polymorphism in ERBB4 and NRG1 haplotype blocks before and after imputation were shown for all three datasets. (XLSX) [file pone.0053042.s001.xlsx]

## Sheet: Sheet1
		CATIE				GAIN				nonGAIN
		Before		After		Before		After		Before		After
		p	MAF	p	MAF	p	MAF	p	MAF	p	MAF	p	MAF
ERBB4	rs7586137	0.2302	0.146	0.189	0.146	0.3434	0.155	0.5603	0.157	0.4918	0.151	0.4234	0.152
	rs7589006	0.4522	0.151	0.1904	0.147	0.6667	0.167	0.4177	0.165	0.5378	0.161	0.8185	0.157
	rs7561282	0.2942	0.141	0.2046	0.14	0.3222	0.15	0.4194	0.149	0.4668	0.148	0.4668	0.148
	rs4673623	0.0405	0.12	0.0424	0.12	0.2395	0.137	0.2701	0.137	0.782	0.131	0.782	0.131
NRG1	rs10503907	0.573	0.349	0.573	0.349	0.2078	0.316	0.2078	0.316	0.2008	0.328	0.2008	0.328
	rs6999977	0.8266	0.171	0.7956	0.172	0.2381	0.149	0.2056	0.149	0.8956	0.154	0.8956	0.154
	rs7009371	0.56	0.164	0.6462	0.166	0.1483	0.146	0.2013	0.145	0.8517	0.148	0.8517	0.148
	rs7830691	0.1852	0.253	0.1434	0.252	0.9141	0.293	0.9141	0.291	0.292	0.289	0.589	0.289
	rs16879134	0.2447	0.06	0.2116	0.058	0.0903	0.064	0.0777	0.064	0.8257	0.063	0.6694	0.062
	rs1685112	0.9962	0.002	-	-	0.707	0.002	-	-	0.062	0.002	-	-
	rs5010057	0.0677	0.395	0.0246	0.396	0.3102	0.391	0.2851	0.392	0.1541	0.393	0.1898	0.394
	rs1487155	0.0029	0.31	0.0044	0.313	0.7452	0.305	0.7639	0.304	0.0326	0.309	0.0354	0.306
	rs1386438	0.0195	0.396	0.0246	0.396	0.3137	0.39	0.2851	0.392	0.2002	0.394	0.2002	0.394
	rs1685116	0.2346	0.082	0.4254	0.083	0.3912	0.082	0.1679	0.092	0.093	0.081	0.2417	0.09
	rs2632006	0.8128	0.14	0.7304	0.147	0.4566	0.143	0.4952	0.143	0.1333	0.14	0.108	0.14
	rs6991248	0.0352	0.394	0.028	0.396	0.3831	0.39	0.3446	0.393	0.1923	0.395	0.1769	0.395
	rs7016269	0.028	0.395	0.0246	0.396	0.316	0.39	0.3139	0.392	0.1831	0.394	0.2002	0.394
