# Supplementary material for: Discovery, Validation and Characterization of Erbb4 and Nrg1 Haplotypes Using Data from Three Genome-Wide Association Studies of Schizophrenia
Source: PLoS One. 2013 Jan 3;8(1):e53042. doi: 10.1371/journal.pone.0053042 (PMC3536812; doi:10.1371/journal.pone.0053042)
Supplement: Table S2 — Results of haplotype analysis of 6-kb ERBB4 region after imputation. The haplotype frequencies and p values were calculated using Haploview software. (XLSX) [file pone.0053042.s002.xlsx]

## Sheet: CATIE
Block	Haplotype	Freq.	Case, Control Ratio Counts	Case,Control Frequencies	Chi Square	P Value
Block 1
	TAGCC	0.852	720.0 : 114.0, 704.0 : 134.0	0.863, 0.840	1783	0.1818
	CGATG	0.118	83.0 : 751.0, 114.0 : 724.0	0.100, 0.136	5363	0.0206
	CGATC	0.021	23.0 : 811.0, 12.0 : 826.0	0.028, 0.014	3585	0.0583
	CGGCC	0.006	5.0 : 829.0, 5.0 : 833.0	0.006, 0.006	0.0	0.994
	CAGCC	0.001	1.0 : 833.0, 1.0 : 837.0	0.001, 0.001	0.0	0.9971
	TGGCC	0.001	0.0 : 834.0, 2.0 : 836.0	0.000, 0.002	1.99	0.1584
	TGACG	0.001	2.0 : 832.0, 0.0 : 838.0	0.002, 0.000	2012	0.1561

## Sheet: GAIN
Block	Haplotype	Freq.	Case, Control Ratio Counts	Case,Control Frequencies	Chi Square	P Value
Block 1
	TAGCC	0.835	1850.0 : 352.0, 1827.0 : 373.0	0.840, 0.830	0.751	0.3861
	CGATG	0.135	308.0 : 1894.0, 286.0 : 1914.0	0.140, 0.130	0.919	0.3377
	CGATC	0.014	28.0 : 2174.0, 32.0 : 2168.0	0.013, 0.015	0.274	0.6007
	TGGCC	0.008	0.0 : 2202.0, 37.0 : 2163.0	0.000, 0.017	37348	9.8845e-10
	CGGCC	0.007	13.0 : 2189.0, 16.0 : 2184.0	0.006, 0.007	0.316	0.5743
	CGGCG	0.001	3.0 : 2199.0, 2.0 : 2198.0	0.001, 0.001	0.198	0.6564

## Sheet: nonGAIN
Block	Haplotype	Freq.	Case, Control Ratio Counts	Case,Control Frequencies	Chi Square	P Value
Block 1
	TAGCC	0.842	1661.0 : 311.0, 1843.0 : 347.0	0.842, 0.842	0.0040	0.9479
	CGATG	0.129	257.0 : 1715.0, 282.0 : 1908.0	0.130, 0.129	0.022	0.8812
	CGATC	0.018	40.0 : 1932.0, 33.0 : 2157.0	0.020, 0.015	1638	0.2006
	TGGCC	0.006	0.0 : 1972.0, 23.0 : 2167.0	0.000, 0.011	20826	5.0306e-06
	CGGCC	0.004	10.0 : 1962.0, 8.0 : 2182.0	0.005, 0.004	0.484	0.4866
	TAATG	0.001	4.0 : 1968.0, 1.0 : 2189.0	0.002, 0.000	2127	0.1447
