# Supplementary material for: Discovery, Validation and Characterization of Erbb4 and Nrg1 Haplotypes Using Data from Three Genome-Wide Association Studies of Schizophrenia
Source: PLoS One. 2013 Jan 3;8(1):e53042. doi: 10.1371/journal.pone.0053042 (PMC3536812; doi:10.1371/journal.pone.0053042)
Supplement: Table S3 — Results of haplotype analysis of 25-kb NRG1 region after imputation. The haplotype frequencies and p values of each significant block were calculated using Haploview software. (XLSX) [file pone.0053042.s003.xlsx]

## Sheet: CATIE
Block	Haplotype	Freq.	Case, Control Ratio Counts	Case,Control Frequencies	Chi Square	P Value
Block 1
	AATA	0.329	281.4 : 556.6, 269.6 : 566.4	0.336, 0.322	0.336	0.5624
	AACA	0.305	253.1 : 584.9, 258.1 : 577.9	0.302, 0.309	0.089	0.7656
	GACA	0.166	131.9 : 706.1, 145.9 : 690.1	0.157, 0.174	0.886	0.3467
	GGCT	0.149	119.5 : 718.5, 130.7 : 705.3	0.143, 0.156	0.623	0.43
	GATA	0.028	29.6 : 808.4, 16.4 : 819.6	0.035, 0.020	3859	0.0495
	AGCT	0.017	16.5 : 821.5, 11.3 : 824.7	0.020, 0.014	0.98	0.3222
Block 2
	GGAGCACG	0.254	203.0 : 635.0, 223.0 : 615.0	0.242, 0.266	1259	0.2618
	AAAGCATG	0.187	153.0 : 685.0, 160.0 : 678.0	0.183, 0.191	0.193	0.6608
	GGAGCATG	0.166	133.0 : 705.0, 145.0 : 693.0	0.159, 0.173	0.621	0.4307
	AAAGCACG	0.143	113.0 : 725.0, 127.0 : 711.0	0.135, 0.152	0.953	0.3289
	GGACCACA	0.104	112.0 : 726.0, 63.0 : 775.0	0.134, 0.075	15.32	9.077e-05
	AGGGCACG	0.081	64.0 : 774.0, 72.0 : 766.0	0.076, 0.086	0.512	0.4742
	GGAGTGCA	0.058	55.0 : 783.0, 43.0 : 795.0	0.066, 0.051	1561	0.2116
Block 3
	TATATTCCTTGCTACACCTGGAGAG	0.248	196.0 : 641.0, 219.0 : 619.0	0.234, 0.261	1659	0.1978
	TACACTCCTGGCTACATCTGGAGAG	0.190	153.0 : 684.0, 165.0 : 673.0	0.183, 0.197	0.541	0.4618
	TACACTCCTGGCTACATCTGGAGAA	0.163	133.0 : 704.0, 140.0 : 698.0	0.159, 0.167	0.205	0.651
	TATACTCCTGGCTACGCTTAAGTGG	0.147	120.0 : 717.0, 126.0 : 712.0	0.143, 0.150	0.163	0.6862
	TATACTCCTGACTATACTTAAGTGG	0.106	112.0 : 725.0, 65.0 : 773.0	0.134, 0.078	14019	2.0E-4
	TATACTCCTGGCTACACTAGAATGG	0.079	62.0 : 775.0, 71.0 : 767.0	0.074, 0.085	0.65	0.4201
	CGTCCCTGAGGCCTTACTTAAGTGG	0.058	55.0 : 782.0, 43.0 : 795.0	0.066, 0.051	1576	0.2094
Block 4
	CGTCTGAAC	0.605	484.0 : 354.0, 528.0 : 308.0	0.578, 0.632	5107	0.0238
	CGCTTGCGT	0.148	121.0 : 717.0, 126.0 : 710.0	0.144, 0.151	0.133	0.7152
	CGCTCGAGT	0.105	112.0 : 726.0, 64.0 : 772.0	0.134, 0.077	14501	1.0E-4
	GCCTTTAGT	0.083	65.0 : 773.0, 74.0 : 762.0	0.078, 0.089	0.659	0.4169
	CGCTTGAGT	0.060	56.0 : 782.0, 44.0 : 792.0	0.067, 0.053	1501	0.2205

## Sheet: GAIN
Block	Haplotype	Freq.	Case, Control Ratio Counts	Case,Control Frequencies	Chi Square	P Value
Block 1
	AAA	0.668	1492.2 : 715.8, 1454.7 : 747.3	0.676, 0.661	1148	0.284
	GAA	0.183	402.8 : 1805.2, 405.3 : 1796.7	0.182, 0.184	0.02	0.8884
	GGT	0.129	268.2 : 1939.8, 302.7 : 1899.3	0.121, 0.137	2503	0.1136
	AGT	0.015	36.8 : 2171.2, 31.3 : 2170.7	0.017, 0.014	0.435	0.5095
Block 2
	GGACACG	0.291	634.7 : 1571.3, 645.9 : 1556.1	0.288, 0.293	0.168	0.6816
	AAACATG	0.164	361.7 : 1844.3, 359.9 : 1842.1	0.164, 0.163	0.0020	0.9629
	GGACATG	0.150	313.3 : 1892.7, 347.1 : 1854.9	0.142, 0.158	2107	0.1466
	AAACACG	0.136	295.3 : 1910.7, 306.1 : 1895.9	0.134, 0.139	0.248	0.6186
	GGACACA	0.102	224.0 : 1982.0, 224.0 : 1978.0	0.102, 0.102	0.0	0.9838
	AGGCACG	0.087	204.0 : 2002.0, 179.0 : 2023.0	0.092, 0.081	1738	0.1874
	GGATGCA	0.064	155.0 : 2051.0, 125.0 : 2077.0	0.070, 0.057	3374	0.0662
Block 3
	TATATTCCTCCACCTGGAGAG	0.289	641.0 : 1562.0, 631.0 : 1559.0	0.291, 0.288	0.043	0.8357
	TACACTCCGCCATCTGGAGAG	0.165	369.9 : 1833.1, 356.0 : 1834.0	0.168, 0.163	0.226	0.6342
	TACACTCCGCCATCTGGAGAA	0.151	311.1 : 1891.9, 354.0 : 1836.0	0.141, 0.162	3561	0.0592
	TATACTCCGCCGCTTAAGTGG	0.140	298.0 : 1905.0, 316.0 : 1874.0	0.135, 0.144	0.744	0.3885
	TATACTCCGCTACTTAAGTGG	0.101	224.0 : 1979.0, 218.0 : 1972.0	0.102, 0.100	0.055	0.814
	TATACTCCGCCACTAGAATGG	0.083	195.0 : 2008.0, 172.0 : 2018.0	0.089, 0.079	1428	0.2321
	CGTCCCTGGCTACTTAAGTGG	0.063	154.0 : 2049.0, 124.0 : 2066.0	0.070, 0.057	3269	0.0706
Block 4
	CGTCTGAAC	0.608	1325.0 : 872.0, 1351.0 : 847.0	0.603, 0.615	0.616	0.4325
	CGCTTGCGT	0.141	301.6 : 1895.4, 320.7 : 1877.3	0.137, 0.146	0.67	0.4129
	CGCTTGAGT	0.126	271.4 : 1925.6, 281.3 : 1916.7	0.124, 0.128	0.199	0.6554
	GCCTTTAGT	0.088	203.6 : 1993.4, 184.7 : 2013.3	0.093, 0.084	1022	0.312
	CGCTCGAGT	0.034	92.0 : 2105.0, 58.0 : 2140.0	0.042, 0.026	7995	0.0047

## Sheet: nonGAIN
Block	Haplotype	Freq.	Case, Control Ratio Counts	Case,Control Frequencies	Chi Square	P Value
Block 1
	AAA	0.659	1324.2 : 653.8, 1421.8 : 768.2	0.669, 0.649	1894	0.1688
	GAA	0.187	350.8 : 1627.2, 429.2 : 1760.8	0.177, 0.196	2371	0.1236
	GGT	0.135	267.2 : 1710.8, 295.8 : 1894.2	0.135, 0.135	0.0	0.9989
	AGT	0.013	23.8 : 1954.2, 30.2 : 2159.8	0.012, 0.014	0.25	0.617
Block 2
	GGAGCG	0.292	590.2 : 1385.8, 628.3 : 1563.7	0.299, 0.287	0.732	0.3923
	AAAGTG	0.162	295.2 : 1680.8, 378.3 : 1813.7	0.149, 0.173	4119	0.0424
	GGAGTG	0.150	290.8 : 1685.2, 333.7 : 1858.3	0.147, 0.152	0.211	0.6458
	GGAGCA	0.138	280.0 : 1696.0, 294.0 : 1898.0	0.142, 0.134	0.502	0.4785
	AAAGCG	0.131	271.8 : 1704.2, 274.7 : 1917.3	0.138, 0.125	1361	0.2434
	AGGGCG	0.087	160.0 : 1816.0, 203.0 : 1989.0	0.081, 0.093	1977-01-01	0.1833
	GGACCA	0.032	72.0 : 1904.0, 61.0 : 2131.0	0.036, 0.028	2493	0.1143
Block 3
	TTTGCCACCTGGAGAGCGTCTAAC	0.287	576.0 : 1386.0, 617.0 : 1566.0	0.294, 0.283	0.603	0.4373
	CCGGCCATCTGGAGAGCGTCTAAC	0.161	291.0 : 1671.0, 376.7 : 1806.3	0.148, 0.173	4.05	0.0339
	CCGGCCATCTGGAGAACGTCTAAC	0.154	298.0 : 1664.0, 343.3 : 1839.7	0.152, 0.157	0.227	0.634
	TCGGCCGCTTAAGTGGCGCTTCGT	0.138	287.0 : 1675.0, 285.0 : 1898.0	0.146, 0.131	2148	0.1428
	TCGGCTACTTAAGTGGCGCTTAGT	0.136	275.0 : 1687.0, 291.0 : 1892.0	0.140, 0.133	0.412	0.5207
	TCGGCCACTAGAATGGGCCTTAGT	0.083	148.0 : 1814.0, 195.0 : 1988.0	0.075, 0.089	2628	0.105
	TCGACTACTTAAGTGGCGCTCAGT	0.025	53.0 : 1909.0, 49.0 : 2134.0	0.027, 0.022	0.898	0.3433
